# Supplementary material for: Dynamic Contrast Enhanced Study in Multiparametric Examination of the Prostate—Can We Make Better Use of It?
Source: Tomography. 2022 Jun 9;8(3):1509–21. doi: 10.3390/tomography8030124 (PMC9231365; doi:10.3390/tomography8030124)
Supplement: Supplementary file 1 [file tomography-08-00124-s001.zip]

Archive with 1 entries (1 files):
- tomography-1637180-supplementary.pdf
